# Supplementary material for: Mechanical Reinforcement of Polyamide 6 by Cold Hydrostatic Extrusion
Source: Materials (Basel). 2021 Oct 13;14(20):6045. doi: 10.3390/ma14206045 (PMC8537147; doi:10.3390/ma14206045)
Supplement: Supplementary file 1 [file materials-14-06045-s001.zip]

Archive with 1 entries (1 files):
- materials-1377275-supplementary.pdf
